# Supplementary material for: Molecular Characterization of BRCA1 c.5339T>C Missense Mutation in DNA Damage Response of Triple-Negative Breast Cancer
Source: Cancers (Basel). 2022 May 13;14(10):2405. doi: 10.3390/cancers14102405 (PMC9139203; doi:10.3390/cancers14102405)
Supplement: Supplementary file 1 [file cancers-14-02405-s001.zip]

Archive with 1 entries (1 files):
- cancers-1692757-supplementary.pdf
